# Supplementary material for: Lenvatinib-Loaded Poly(lactic-co-glycolic acid) Nanoparticles with Epidermal Growth Factor Receptor Antibody Conjugation as a Preclinical Approach to Therapeutically Improve Thyroid Cancer with Aggressive Behavior
Source: Biomolecules. 2023 Nov 13;13(11):1647. doi: 10.3390/biom13111647 (PMC10668968; doi:10.3390/biom13111647)
Supplement: Supplementary file 1 [file biomolecules-13-01647-s001.zip]

Archive with 1 entries (1 files):
- biomolecules-2663375-supplementary.pdf
